# Supplementary material for: Genome-Wide Identification and Expression Profiling Analysis of the Mitochondrial Calcium Uniporter Gene Family Under Abiotic Stresses in Medicago sativa
Source: Plants (Basel). 2024 Nov 12;13(22):3176. doi: 10.3390/plants13223176 (PMC11598098; doi:10.3390/plants13223176)
Supplement: Supplementary file 1 [file plants-13-03176-s001.zip]

Archive with 1 entries (1 files):
- plants-3271902-supplementary.pdf
